# Supplementary material for: Growth responses and genetic variation among highly ecologically diverse spring wheat genotypes grown under seawater stress
Source: Front Plant Sci. 2022 Oct 14;13:996538. doi: 10.3389/fpls.2022.996538 (PMC9614663; doi:10.3389/fpls.2022.996538)
Supplement: Supplementary file 1 [file Data_Sheet_1.xlsx]

## Sheet: Supplementary Table 1
S1 Table. The AM germplasm panel including their country of origin.
Sr. No.	GAT Acc.	GAT Acc. No.		Botanical name	Origin	Contient
1	TRI	403	ATRI 403	T. aestivum L. var. lutescens	USA	North America
2	TRI	2513	ATRI 2513	T. aestivum L. var. lutescens	China	Asia
3	TRI	2619	ATRI 2619	T. aestivum L. var. suberythrospermum	Nepal	Asia
4	TRI	2656	ATRI 2656	T. aestivum L. var. milturum	India	Asia
5	TRI	2889	ATRI 2889	T. aestivum L. var. lutescens	Nepal	Asia
6	TRI	3126	ATRI 3126	T. aestivum L. var. milturum	Portugal	Europe
7	TRI	3242	ATRI 3242	T. aestivum L. var. lutescens	USA	North America
8	TRI	3438	ATRI 3438	T. aestivum L. var. ferrugineum	Germany	Europe
9	TRI	3492	ATRI 3492	T. aestivum L.	Nepal	Asia
10	TRI	3511	ATRI 3511	T. aestivum L. var. lutescens	Portugal	Europe
11	TRI	3513	ATRI 3513	T. aestivum L. var. lutescens	United Kingdom	Europe
12	TRI	3526	ATRI 3526	T. aestivum L. var. lutescens	Portugal	Europe
13	TRI	3564	ATRI 3564	T. aestivum L. var. ferrugineum	Portugal	Europe
14	TRI	3570	ATRI 3570	T. aestivum L. var. aestivum	India	Asia
15	TRI	3631	ATRI 3631	T. aestivum L. var. lutescens	Canada	North America
16	TRI	3633	ATRI 3633	T. aestivum L. var. lutescens	Canada	North America
17	TRI	3831	ATRI 3831	T. aestivum L. var. ferrugineum	Portugal	Europe
18	TRI	3839	ATRI 3839	T. aestivum L. var. ferrugineum	France	Europe
19	TRI	3842	ATRI 3842	T. aestivum L. var. milturum	Portugal	Europe
20	TRI	3874	ATRI 3874	T. aestivum L. var. milturum	Italy	Europe
21	TRI	3881	ATRI 3881	T. aestivum L. var. ferrugineum	Italy	Europe
22	TRI	3925	ATRI 3925	T. aestivum L. var. aestivum	Uruguay	South America
23	TRI	3926	ATRI 3926	T. aestivum L. var. aestivum	Uruguay	South America
24	TRI	3964	ATRI 3964	T. aestivum L. var. aestivum	Nepal	Asia
25	TRI	3987	ATRI 3987	T. aestivum L. var. pyrothrix	India	Asia
26	TRI	4013	ATRI 4013	T. aestivum L. var. aestivum	Italy	Europe
27	TRI	4041	ATRI 4041	T. aestivum L. var. ferrugineum	Canada	North America
28	TRI	4042	ATRI 4042	T. aestivum L. var. lutescens	China	Asia
29	TRI	4056	ATRI 4056	T. aestivum L. var. villosum	India	Asia
30	TRI	4081	ATRI 4081	T. aestivum L. var. ferrugineum	Portugal	Europe
31	TRI	4116	ATRI 4116	T. aestivum L. var. aureum	Italy	Europe
32	TRI	4118	ATRI 4118	T. aestivum L. var. aestivum	Italy	Europe
33	TRI	4126	ATRI 4126	T. aestivum L. var. milturum	Italy	Europe
34	TRI	4130	ATRI 4130	T. aestivum L. var. milturum	Italy	Europe
35	TRI	4141	ATRI 4141	T. aestivum L. var. aestivum	Italy	Europe
36	TRI	4144	ATRI 4144	T. aestivum L. var. aestivum	Italy	Europe
37	TRI	4148	ATRI 4148	T. aestivum L. var. aestivum	Italy	Europe
38	TRI	4171	ATRI 4171	T. aestivum L. var. aestivum	Italy	Europe
39	TRI	4545	ATRI 4545	T. aestivum L. var. aestivum	Austria	Europe
40	TRI	4549	ATRI 4549	T. aestivum L. var. lutescens	Chile	South America
41	TRI	4551	ATRI 4551	T. aestivum L. var. leucospermum	Chile	South America
42	TRI	4563	ATRI 4563	T. aestivum L. var. milturum	Italy	Europe
43	TRI	4940	ATRI 4940	T. aestivum L. var. aestivum	USA	North America
44	TRI	5262	ATRI 5262	T. aestivum L. var. lutescens	Estonia	Europe
45	TRI	5304	ATRI 5304	T. aestivum L. var. ferrugineum	Sweden	Europe
46	TRI	5310	ATRI 5310	T. aestivum L. var. aestivum	France	Europe
47	TRI	5315	ATRI 5315	T. aestivum L. var. ferrugineum	Argentina	South America
48	TRI	5325	ATRI 5325	T. aestivum L. var. ferrugineum	Argentina	South America
49	TRI	5332	ATRI 5332	T. aestivum L. var. ferrugineum	USA	North America
50	TRI	5333	ATRI 5333	T. aestivum L. var. ferrugineum	Spain	Europe
51	TRI	5342	ATRI 5342	T. aestivum L. var. aestivum	Germany	Europe
52	TRI	5386	ATRI 5386	T. aestivum L. var. aestivum	Bulgaria	Europe
53	TRI	5425	ATRI 5425	T. aestivum L. var. aestivum	Spain	Europe
54	TRI	5438	ATRI 5438	T. aestivum L. var. aestivum	USA	North America
55	TRI	5645	ATRI 5645	T. aestivum L. var. aureum	Iran	Asia
56	TRI	5692	ATRI 5692	T. aestivum L. var. aestivum	Iran	Asia
57	TRI	6094	ATRI 6094	T. aestivum L. var. subgraecum	Iran	Asia
58	TRI	6148	ATRI 6148	T. aestivum L. var. aestivum	Iran	Asia
59	TRI	10296	ATRI 10296	T. aestivum L. var. lutescens	Mexico	North America
60	TRI	10297	ATRI 10297	T. aestivum L. var. aestivum	Brazil	South America
61	TRI	10311	ATRI 10311	T. aestivum L. var. aestivum	Japan	Asia
62	TRI	10338	ATRI 10338	T. aestivum L. var. hostianum	China	Asia
63	TRI	10340	ATRI 10340	T. aestivum L. var. leucospermum	China	Asia
64	TRI	10591	ATRI 10591	T. aestivum L. var. aestivum	Cyprus	M East
65	TRI	10593	ATRI 10593	T. aestivum L. var. murinumcompactoides	Cyprus	M East
66	TRI	10620	ATRI 10620	T. aestivum L. var. murinumcompactoides	Cyprus	M East
67	TRI	10625	ATRI 10625	T. aestivum L. var. aestivum	Cyprus	M East
68	TRI	10654	ATRI 10654	T. aestivum L. var. murinumcompactoides	Cyprus	M East
69	TRI	10688	ATRI 10688	T. aestivum L. var. aestivum	Greece	Europe
70	TRI	10692	ATRI 10692	T. aestivum L. var. ferrugineum	Greece	Europe
71	TRI	10697	ATRI 10697	T. aestivum L. var. ferrugineum	Greece	Europe
72	TRI	10702	ATRI 10702	T. species (Population)	Unknown	Unknown
73	TRI	10703	ATRI 10703	T. aestivum L. var. lutescens	Greece	Europe
74	TRI	10709	ATRI 10709	T. aestivum L. var. aestivum	Greece	Europe
75	TRI	10710	ATRI 10710	T. aestivum L. var. lutescens	Greece	Europe
76	TRI	10780	ATRI 10780	T. aestivum L. var. aestivum	Greece	Europe
77	TRI	10781	ATRI 10781	T. aestivum L. var. lutescens	Greece	Europe
78	TRI	10785	ATRI 10785	T. aestivum L. var. aestivum	Greece	Europe
79	TRI	11020	ATRI 11020	T. aestivum L. var. lutescens	USA	North America
80	TRI	2679	ATRI 2679	T. aestivum L. var. aestivum	India	Asia

## Sheet: Supplementary Table 2
Supplementary Table 2. Mean values for each genotype (N=48) for traits scored under 10, 40, and 50% seawater
		0.1				0.4				0.5
code	genotype	SL	RL	NOR	FW	SL2	RL3	NOR4	FW5	SL6	RL7	NOR8	FW9
IPKW110	TRI4148	13.86	16.56	5	3.89	4.15	4.5	4.2	0.5	1.105	2.625	3.5	0.32515
IPKW076	TRI5310	12.61	15.5	3	3.74	7	4.85	3.8	0.5133	2.29	3.5	4.5	0.1999
IPKW033	TRI3987	12.72	17.7333	4.7	3.78	4.38	4.23	5.2	0.4347	1.93833	3.30167	3.95	0.1706							Supplementary Table 3. Mean values for each genotypes for traits scored under 50% seawater
IPKW074	TRI5262	14.42	19.33	5.2	4.13	5.77778	5.5	4.5	0.5708	2.08	3.165	3.8	0.17
IPKW078	TRI5325	12.75	16.99	4.9	3.44	5.95	5.24	5.4	0.5121	1.7	3.195	4	0.1655
IPKW071	TRI4940	13.35	17.3556	5	3.78	2.89	5.66	5	0.2266	0.325	2.455	3.25	0.1549
IPKW077	TRI5315	12.8625	16.39	4.7	3.87	2.79	4.53	4.2	0.2744	0.71	3.345	3.35	0.15085
IPKW096	TRI10296	9.94	15.39	4.5	3.58	1.4	3.98	4.2	0.1443	1.385	3.08	3.25	0.1504
IPKW065	TRI403	13.63	16.88	4.9	3.64	4.26	4.29	3.3	0.3468	1.235	2.99	3.25	0.14825
IPKW058	TRI3242	11.92	15.9556	5	3.79	3.38	4.31111	5.8	0.3289	0.98625	2.96375	4.9	0.14765
IPKW095	TRI6148	13.39	16.26	3.4	3.69	5.86	7.02	4	0.4407	0.59	3.57	3.85	0.14405
IPKW080	TRI5333	11.51	12.19	5.1	3.49	4.6	5.84	5.5	0.4514	0.745	2.875	4.5	0.1384
IPKW083	TRI5386	13.92	20.66	4.7	3.7	7.1	6.1	5.2	0.5867	0.91	3.285	3.1	0.13685
IPKW021	TRI10781	10.76	16.67	4.7	3.88	3.59	4.06	4.4	0.2778	2.03	3.455	3.95	0.13025
IPKW032	TRI3964	16.27	17.35	4.9	3.77	5.78	5.43	5	0.3138	1.605	3.285	3.8	0.12585
IPKW013	TRI10702	10.59	17.57	5	3.97	4.72	4.29	5	0.277	1.98333	3.67	3.55	0.1224
IPKW063	TRI2619	12.65	17.65	4.2	3.43	4.64	4.77	4.2	0.3033	2.17	3.685	4.65	0.12215
IPKW035	TRI4041	13.91	17.74	5.1	3.64	3.14	4.22	4.9	0.3817	1.135	3	4.25	0.12195
IPKW003	TRI10340	10.52	11.57	5	3.78	4.75	2.9	5.9	0.4065	1.875	2.225	5	0.12145
IPKW047	TRI3631	10.77	17.4	4.5	3.54	1.21	3.85	3.9	0.8	0.32	3.01	2.85	0.11885
IPKW069	TRI4563	14.24	20.92	5	4.12	4.14444	6.15	4.8	0.4166	0.995	3.48	3.2	0.1176
IPKW037	TRI4056	11.8	15.17	5	3.54	4.82	4.18	4.5	0.4434	1.185	2.68	4.35	0.11105
IPKW034	TRI4013	13.99	17.1	4.7	4.03	3.5	4.06	5.2	0.4533	1.11	3.74	4.1	0.11085
IPKW025	TRI3881	12.38	18.72	5.4	3.7	4.15	4.51	4.5	0.2504	1.17	2.79	4.05	0.1073
IPKW008	TRI10654	9.19	13.0444	5.1	3.66	3.83	3.85	3.2	0.469	1.255	3.755	3.2	0.099
IPKW081	TRI5342	10.97	17.3	3.9	3.35	3.2	4.8	3.3	0.2479	0.415	3.205	3.2	0.0951
IPKW004	TRI10591	9.42	17.28	5.7	3.92	3.9	4.4	5	0.4062	1.16	3.18	4.6	0.0922
IPKW005	TRI10593	10.17	15.25	5.3	3.88	2.96	4.41	4.5	0.3989	1.265	3.43	4.15	0.09205
IPKW057	TRI3126	13.2444	18.72	5	3.44	4.02	5.7	4.5	0.2887	1.03	3.49	4.5	0.0913
IPKW053	TRI3438	13.59	16.1	3.5	3.28	3.63	3.81111	4.9	0.1334	0.585	3.31	3	0.0902
IPKW012	TRI10697	13.21	15.44	5.3	4.13	4.81	4.22	4.7	0.3297	0.855	2.635	3.8	0.0817
IPKW066	TRI4545	14.57	17.41	4.8	3.66	4.88	5.2	4.5	0.3909	1.655	3.38	4.1	0.07755
IPKW068	TRI4551	12.41	14	5	3.97	4.16	3.66667	4.6	0.3345	0.64	2.58	3.15	0.07535
IPKW009	TRI10688	11.76	15.13	3.3	3.8	4.1	4.31	4.1	0.3155	1.015	2.725	3.75	0.07135
IPKW048	TRI3570	12.68	14.3	4.2	3.22	4.45	3.73	5	0.3139	1.825	3.015	4.55	0.0676
IPKW023	TRI11020	10.67	16.64	6	3.92	2.78	4.07	4.3	0.2049	0.73	4.21	4.15	0.0632
IPKW045	TRI3831	10.18	17.4	3.7	3.6	4.32	4.45	5	0.441	1.555	2.74571	2.65	0.0632
IPKW067	TRI4549	13.19	19.24	3	3.58	1.94	5.15	3	0.1418	0.57	3.52	3	0.0625
IPKW097	TRI10297	11.46	16.26	4.4	3.68	4.65	6.07	4	0.5156	1.705	3.715	3.3	0.0539
IPKW084	TRI5425	12.8	20.28	5	3.78	3.84	5.74	4.8	0.4129	1.165	3.4	3.95	0.0529
IPKW027	TRI3925	9.96	13.57	5	3.47	2.64	3.98	3.2	0.5509	0.645	2.94	3.3	0.04845
IPKW042	TRI3842									0.47	3.22	3	0.0469
IPKW007	TRI10625	12.15	16.68	4.8	4.1	5.45	4.79	4.5	0.3032	0.565	2.815	3.05	0.0432
IPKW002	TRI10338	10.0667	11.25	5.4	3.46	3.7	3.2	4.4	0.219	0.54	2.39	3.3	0.043
IPKW028	TRI3926	12.9889	18.28	4.2	3.64	3.01	4.59	4.1	0.2232	0.485	3.495	3.2	0.0408
IPKW102	TRI4116	15.09	20.08	4.6	3.91	3.79	7.15	4.7	0.4231	0.59	3.455	3.3	0.03845
IPKW022	TRI10785	10.92	16.62	4.8	4.18	1.93	3.34	4.6	0.2958	0.408333	2.58	3.25	0.03445
IPKW019	TRI10710	10.51	16.4	4.8	3.92	4.03	3.79	4.6	0.4478	0.66	2.975	3.2	0.01395

## Sheet: Supplementary Table 3
Supplementary Table 3. Mean values for each genotypes (N=80) for traits scored under 50% seawater
	Geno	Country	Contient	SL	RL	NOR	FW
	ATRI 10338	China	Asia	0.496667	2.36667	3.4	0.0393333
	ATRI 10340	China	Asia	1.15667	2.43	4.66667	0.0573767
	ATRI 10591	Cyprus	Asia	0.446667	3.01333	3.6	0.0617667
	ATRI 10593	Cyprus	Asia	0.433333	3.43667	3	0.0419667
	ATRI 10620	Cyprus	Asia	0.52	3.21667	3.26667	0.0504667
	ATRI 10625	Cyprus	Asia	0.43	2.84667	2.96667	0.0464
	ATRI 10654	Cyprus	Asia	0.46	3.59	2.9	0.0435667
	ATRI 10688	Greece	Europe	0.423333	2.78333	2.86667	0.0467
	ATRI 10692	Greece	Europe	0.386667	2.63	2.93333	0.0497333
	ATRI 10697	Greece	Europe	0.496667	2.71333	3.36667	0.0678667
	ATRI 10702	Unknown	#N/A	0.55	2.98333	3.33333	0.0601333
	ATRI 10703	Greece	Europe	0.513333	3.27667	3.1	0.0379333
	ATRI 10709	Greece	Europe	0.373333	2.74	3	0.0351667
	ATRI 10710	Greece	Europe	0.393333	2.97667	3.13333	0.0324
	ATRI 10780	Greece	Europe	0.31	2.41667	3.2	0.0372333
	ATRI 10781	Greece	Europe	0.386667	2.61	3.06667	0.048
	ATRI 10785	Greece	Europe	0.4	2.83667	3.2	0.0446
	ATRI 11020	United States of America	North America	0.38	3.71	3.2	0.0464
	ATRI 3881	Italy	Europe	0.92	3.06333	4.33333	0.0433
	ATRI 3925	Uruguay	South America	0.386667	2.55	3.06667	0.0901667
	ATRI 3926	Uruguay	South America	0.343333	3.29667	3.06667	0.0384
	ATRI 3964	Nepal	Asia	0.646667	3.38	3.16667	0.132033
	ATRI 3987	India	Asia	0.64	3.23333	3.46667	0.0540667
	ATRI 4013	Italy	Europe	0.46	3.75333	3.46667	0.0585333
	ATRI 4041	Canada	North America	0.626667	3.09667	3.8	0.0655333
	ATRI 4042	China	Asia	0.493333	3.73667	3.83333	0.0638667
	ATRI 4056	India	Asia	0.583333	2.71333	3.7	0.0532
	ATRI 4081	Portugal	Europe	1.43	3.95667	3.03333	0.0475667
	ATRI 3874	Italy	Europe	0.530833	2.64833	3.18333	0.0739533
	ATRI 3842	Portugal	Europe	0.416667	2.95333	3	0.05245
	ATRI 3839	France	Europe	0.571905	2.8281	2.70476	0.0458333
	ATRI 3831	Portugal	Europe	0.493333	2.97667	3	0.0361519
	ATRI 3633	Canada	North America	0.326667	2.83333	2.76667	0.0577
	ATRI 3631	Canada	North America	0.303333	2.83667	2.86667	0.0294333
	ATRI 3570	India	Asia	0.893333	2.91667	3.6	0.0338
	ATRI 3564	Portugal	Europe	0.586667	2.48333	3.03333	0.0686667
	ATRI 3526	Portugal	Europe	0.503333	3.65	3.2	0.0662333
	ATRI 3513	United Kingdom	Europe	0.506667	3.30333	2.93333	0.0511667
	ATRI 3438	Germany	Europe	0.556667	3.57	3.1	0.0435333
	ATRI 3492	Nepal	Asia	0.696667	3.15	3.26667	0.0486333
	ATRI 3511	Portugal	Europe	0.63	3.29	3.06667	0.0585333
	ATRI 3126	Portugal	Europe	0.52	3.27667	3.56667	0.0703667
	ATRI 3242	United States of America	North America	0.583333	2.64667	4.2	0.0482667
	ATRI 2889	Nepal	Asia	0.383333	2.94333	3.03333	0.0666333
	ATRI 2679	India	Asia	0.83	3.34333	3.53333	0.0705
	ATRI 2656	India	Asia	0.406667	3.25	2.36667	0.0358333
	ATRI 2619	Nepal	Asia	0.62	3.50333	3.76667	0.0458333
	ATRI 2513	China	Asia	0.3	1.56333	2.33333	0.0319667
	ATRI 403	United States of America	North America	0.613333	2.84	3.1	0.0484667
	ATRI 4545	Austria	Europe	0.583333	3.43667	3.66667	0.0533333
	ATRI 4549	Chile	South America	0.37	3.54667	2.93333	0.0401667
	ATRI 4551	Chile	South America	0.41	3.11	3.26667	0.0335667
	ATRI 4563	Italy	Europe	0.573333	4.04	3.2	0.0591333
	ATRI 4940	United States of America	North America	0.353333	2.91	3.1	0.247167
	ATRI 5262	Estonia	Europe	0.93	3.16	3.9	0.0429533
	ATRI 5304	Sweden	Europe	0.803333	3.07333	4.33333	0.0717
	ATRI 5310	France	Europe	1.56333	3.65667	4.06667	0.147133
	ATRI 5315	Argentina	South America	0.59	3.22667	3.5	0.147533
	ATRI 5325	Argentina	South America	0.92	3.31	4.4	0.0796
	ATRI 5332	United States of America	North America	1	3.27667	3.5	0.0808333
	ATRI 5333	Spain	Europe	0.57	3.14333	3.83333	0.0837333
	ATRI 5342	Germany	Europe	0.366667	2.95667	2.9	0.0428
	ATRI 5386	Bulgaria	Europe	0.429167	3.01333	3.05833	0.03825
	ATRI 5425	Spain	Europe	0.426667	2.97333	3.03333	0.0498333
	ATRI 5438	United States of America	North America	0.45	2.74667	2.93333	0.0377667
	ATRI 5645	Iran	Asia	0.57	2.63	3.1	0.0687667
	ATRI 5692	Iran	Asia	1.88333	3.25667	4.26667	0.0814
	ATRI 6094	Iran	Asia	0.856667	3.34667	3.36667	0.05733
	ATRI 6148	Iran	Asia	0.443333	3.72333	2.93333	0.1089
	ATRI 10296	Mexico	North America	0.306667	2.09333	3.03333	0.0364333
	ATRI 10297	Brazil	South America	0.52	2.98333	3.1	0.0515333
	ATRI 10311	Japan	Asia	0.42	2.98667	3.06667	0.0475667
	ATRI 4171	Italy	Europe	0.456667	2.90333	2.83333	0.0425
	ATRI 4116	Italy	Europe	0.406667	3.22	3.16667	0.0422
	ATRI 4118	Italy	Europe	0.473333	2.91	2.96667	0.0554333
	ATRI 4126	Italy	Europe	0.606667	3.33	3.03333	0.0780667
	ATRI 4130	Italy	Europe	0.56	2.78	2.96667	0.0571667
	ATRI 4141	Italy	Europe	0.634444	3.1437	3.12963	0.0746963
	ATRI 4144	Italy	Europe	0.4	2.11667	2.7	0.0498667
	ATRI 4148	Italy	Europe	0.0324	2.55667	3	0.0519333

## Sheet: Supplementary Table 4
Supplementary Table 4. Genetic distance among all genotypes tested in this study
genotype	TRI10296	TRI10297	TRI10311	TRI10338	TRI10340	TRI10591	TRI10593	TRI10625	TRI10654	TRI10688	TRI10697	TRI10702	TRI10703	TRI10709	TRI10710	TRI10780	TRI10781	TRI10785	TRI11020	TRI2513	TRI2619	TRI2656	TRI2679	TRI2889	TRI3126	TRI3242	TRI3438	TRI3492	TRI3511	TRI3513	TRI3526	TRI3564	TRI3570	TRI3631	TRI3633	TRI3831	TRI3839	TRI3842	TRI3874	TRI3881	TRI3925	TRI3926	TRI3964	TRI3987	TRI4013	TRI403	TRI4041	TRI4042	TRI4056
TRI10296	0	0.645969	0.62056	0.60409	0.58637	0.655669	0.630529	0.646565	0.632297	0.636484	0.645194	0.626671	0.625011	0.657838	0.631322	0.628144	0.624209	0.642324	0.613448	0.614138	0.621428	0.613824	0.619194	0.626241	0.599869	0.627837	0.664533	0.650364	0.617576	0.655258	0.637511	0.605871	0.611248	0.626303	0.600126	0.637693	0.639802	0.652137	0.626426	0.630834	0.623963	0.620498	0.618074	0.625503	0.625503	0.601279	0.635334	0.629368	0.632723
TRI10297	0.645969	0	0.649061	0.655787	0.603197	0.614201	0.617202	0.612066	0.620374	0.631261	0.612506	0.634849	0.632845	0.609608	0.611248	0.598777	0.632541	0.620746	0.650246	0.660058	0.64382	0.630285	0.640103	0.635879	0.60409	0.601663	0.558393	0.632845	0.638537	0.581425	0.616515	0.633817	0.635697	0.64591	0.652609	0.605363	0.611626	0.62661	0.609734	0.612506	0.618261	0.634364	0.639742	0.632967	0.606506	0.65367	0.634606	0.640523	0.64585
TRI10311	0.62056	0.649061	0	0.601791	0.548937	0.607901	0.595102	0.604854	0.595813	0.587026	0.614138	0.598649	0.600895	0.616265	0.60479	0.590361	0.604026	0.61614	0.577639	0.582351	0.595231	0.572552	0.598327	0.58466	0.609419	0.603069	0.627347	0.593936	0.589774	0.616015	0.5801	0.574029	0.598134	0.613009	0.568639	0.617077	0.629368	0.587943	0.595942	0.613009	0.606697	0.609608	0.563881	0.604981	0.585713	0.574163	0.585516	0.598649	0.58387
TRI10338	0.60409	0.655787	0.601791	0	0.484735	0.624271	0.595877	0.622913	0.59942	0.616453	0.62248	0.610365	0.613699	0.629735	0.623222	0.618012	0.611626	0.618634	0.586763	0.450917	0.565925	0.546125	0.572686	0.571745	0.611059	0.599356	0.650127	0.601407	0.570127	0.628266	0.603005	0.578438	0.565721	0.592833	0.523819	0.623778	0.636545	0.610681	0.633635	0.628266	0.625442	0.614514	0.568097	0.565108	0.587026	0.540741	0.592314	0.586829	0.555212
TRI10340	0.58637	0.603197	0.548937	0.484735	0	0.552153	0.535016	0.553824	0.541097	0.540884	0.543227	0.446283	0.446714	0.559288	0.51902	0.559288	0.440728	0.557634	0.559907	0.514251	0.529665	0.50496	0.535448	0.534872	0.552711	0.544855	0.597683	0.569451	0.532709	0.571408	0.557634	0.527772	0.538816	0.586567	0.530827	0.549638	0.564495	0.558944	0.552084	0.549988	0.561486	0.557634	0.527042	0.523525	0.479786	0.527918	0.547462	0.545631	0.526458
TRI10591	0.655669	0.614201	0.607901	0.624271	0.552153	0	0.53674	0.530101	0.537242	0.519835	0.517088	0.594001	0.597297	0.492847	0.606697	0.553894	0.601471	0.528282	0.624518	0.637511	0.619194	0.619194	0.615077	0.596781	0.623284	0.575904	0.601023	0.596006	0.612695	0.598263	0.603388	0.584792	0.635697	0.633514	0.63321	0.55715	0.536381	0.586632	0.517088	0.512902	0.561075	0.578505	0.61395	0.621552	0.527042	0.621923	0.619381	0.625442	0.626364
TRI10593	0.630529	0.617202	0.595102	0.595877	0.535016	0.53674	0	0.551874	0.0988813	0.526311	0.558462	0.609103	0.60243	0.55542	0.61614	0.521536	0.602878	0.555143	0.61005	0.612129	0.599227	0.587943	0.601535	0.585713	0.631871	0.541168	0.587157	0.584133	0.594454	0.58827	0.588532	0.571475	0.612757	0.629613	0.622047	0.569586	0.565857	0.594325	0.540385	0.54704	0.567216	0.576505	0.59807	0.593028	0.555212	0.60676	0.61238	0.604281	0.603452
TRI10625	0.646565	0.612066	0.604854	0.622913	0.553824	0.530101	0.551874	0	0.550967	0.445679	0.468501	0.614639	0.617202	0.547322	0.620622	0.537099	0.617014	0.507773	0.624641	0.631566	0.609166	0.607648	0.608407	0.57897	0.632236	0.576038	0.591598	0.586763	0.603835	0.606062	0.590621	0.567962	0.61514	0.635818	0.628328	0.557703	0.563949	0.574833	0.526677	0.520353	0.566129	0.581822	0.600639	0.617451	0.559357	0.617451	0.618634	0.609861	0.60904
TRI10654	0.632297	0.620374	0.595813	0.59942	0.541097	0.537242	0.0988813	0.550967	0	0.525946	0.561418	0.611688	0.605299	0.555351	0.620436	0.52323	0.606125	0.554657	0.613134	0.615328	0.601983	0.591533	0.603771	0.589578	0.633027	0.545067	0.585647	0.583672	0.597361	0.587026	0.592768	0.576372	0.616078	0.631993	0.62618	0.572216	0.565653	0.593871	0.541026	0.547111	0.565789	0.576038	0.600446	0.595554	0.557219	0.611248	0.615953	0.607267	0.603898
TRI10688	0.636484	0.631261	0.587026	0.616453	0.540884	0.519835	0.526311	0.445679	0.525946	0	0.539244	0.610996	0.613573	0.554449	0.618759	0.527991	0.611751	0.505037	0.603962	0.621118	0.588074	0.595748	0.593158	0.583474	0.639742	0.567555	0.600639	0.564426	0.596006	0.598906	0.584199	0.573761	0.59749	0.625442	0.625626	0.563607	0.564767	0.570666	0.523598	0.513352	0.549848	0.566129	0.58545	0.594713	0.550338	0.607521	0.601215	0.591012	0.596394
TRI10697	0.645194	0.612506	0.614138	0.62248	0.543227	0.517088	0.558462	0.468501	0.561418	0.539244	0	0.601919	0.604408	0.522052	0.608787	0.55438	0.605617	0.521166	0.627408	0.631749	0.607711	0.598263	0.608724	0.575436	0.629124	0.585384	0.589447	0.577306	0.607077	0.605363	0.593028	0.566129	0.611311	0.642264	0.624209	0.54266	0.566469	0.581822	0.542873	0.514626	0.579635	0.587681	0.59852	0.603261	0.537242	0.619753	0.613197	0.612317	0.613009
TRI10702	0.626671	0.634849	0.598649	0.610365	0.446283	0.594001	0.609103	0.614639	0.611688	0.610996	0.601919	0	0.183423	0.59536	0.417494	0.614201	0.195806	0.622913	0.62248	0.597426	0.626671	0.606443	0.646029	0.621738	0.551386	0.607838	0.635697	0.631322	0.636666	0.622171	0.626364	0.591923	0.648823	0.653906	0.607077	0.568301	0.580962	0.601343	0.601791	0.613197	0.612569	0.613197	0.626548	0.643761	0.56708	0.610744	0.587419	0.62894	0.61851
TRI10703	0.625011	0.632845	0.600895	0.613699	0.446714	0.597297	0.60243	0.617202	0.605299	0.613573	0.604408	0.183423	0	0.58696	0.446455	0.603261	0.150192	0.625442	0.628083	0.601855	0.631139	0.605871	0.645015	0.625749	0.55715	0.600639	0.633331	0.630773	0.637693	0.62149	0.630834	0.601279	0.647814	0.65737	0.609798	0.557427	0.571812	0.606379	0.590882	0.604917	0.607077	0.609987	0.629062	0.641544	0.568504	0.612066	0.586829	0.626426	0.61994
TRI10709	0.657838	0.609608	0.616265	0.629735	0.559288	0.492847	0.55542	0.547322	0.555351	0.554449	0.522052	0.59536	0.58696	0	0.620808	0.555905	0.591468	0.56032	0.632175	0.625503	0.628879	0.61514	0.636061	0.5962	0.627899	0.562719	0.595683	0.591793	0.630102	0.602686	0.612066	0.581293	0.645492	0.646088	0.641724	0.512452	0.530536	0.577172	0.531986	0.53717	0.545137	0.579103	0.625934	0.629246	0.525946	0.643761	0.637813	0.635516	0.62025
TRI10710	0.631322	0.611248	0.60479	0.623222	0.51902	0.606697	0.61614	0.620622	0.620436	0.618759	0.608787	0.417494	0.446455	0.620808	0	0.615578	0.440291	0.621676	0.619878	0.60549	0.631322	0.593871	0.639922	0.620994	0.608344	0.605808	0.619132	0.627776	0.649476	0.640824	0.618448	0.592573	0.649298	0.626856	0.58116	0.604281	0.62661	0.600062	0.608787	0.621056	0.609671	0.617326	0.614514	0.646981	0.604535	0.603005	0.587157	0.614576	0.621985
TRI10780	0.628144	0.598777	0.590361	0.618012	0.559288	0.553894	0.521536	0.537099	0.52323	0.527991	0.55438	0.614201	0.603261	0.555905	0.615578	0	0.606506	0.554519	0.604663	0.618572	0.613887	0.604153	0.616015	0.591143	0.634242	0.55639	0.621738	0.618136	0.611248	0.610429	0.593677	0.583144	0.618199	0.644059	0.627531	0.556113	0.571071	0.592963	0.544289	0.561418	0.568368	0.583606	0.605172	0.615765	0.576505	0.610744	0.619815	0.597941	0.623716
TRI10781	0.624209	0.632541	0.604026	0.611626	0.440728	0.601471	0.602878	0.617014	0.606125	0.611751	0.605617	0.195806	0.150192	0.591468	0.440291	0.606506	0	0.625995	0.629613	0.599227	0.631566	0.605426	0.648051	0.624703	0.556805	0.598005	0.632906	0.63181	0.641124	0.617949	0.624394	0.601087	0.64989	0.658598	0.608217	0.561897	0.574699	0.601215	0.594195	0.607774	0.602303	0.608534	0.630102	0.645671	0.569519	0.609356	0.589251	0.629796	0.620622
TRI10785	0.642324	0.620746	0.61614	0.618634	0.557634	0.528282	0.555143	0.507773	0.554657	0.505037	0.521166	0.622913	0.625442	0.56032	0.621676	0.554519	0.625995	0	0.612883	0.619443	0.60885	0.603771	0.612003	0.591533	0.642084	0.573962	0.59749	0.576104	0.606697	0.600639	0.589251	0.570059	0.609671	0.638417	0.630102	0.534224	0.555212	0.589186	0.506331	0.43324	0.558944	0.565653	0.601087	0.610744	0.559701	0.62248	0.620684	0.611563	0.613009
TRI11020	0.613448	0.650246	0.577639	0.586763	0.559907	0.624518	0.61005	0.624641	0.613134	0.603962	0.627408	0.62248	0.628083	0.632175	0.619878	0.604663	0.629613	0.612883	0	0.553755	0.582946	0.548235	0.586763	0.599997	0.633453	0.592249	0.633331	0.605998	0.568368	0.644	0.580763	0.584133	0.585384	0.525946	0.476889	0.63491	0.641724	0.618323	0.623839	0.620126	0.635455	0.61514	0.552432	0.580299	0.603962	0.512827	0.561486	0.576772	0.599869
TRI2513	0.614138	0.660058	0.582351	0.450917	0.514251	0.637511	0.612129	0.631566	0.615328	0.621118	0.631749	0.597426	0.601855	0.625503	0.60549	0.618572	0.599227	0.619443	0.553755	0	0.598777	0.561623	0.616015	0.540385	0.627899	0.581293	0.649238	0.563403	0.625072	0.631627	0.583474	0.540243	0.63248	0.569451	0.431727	0.619878	0.627101	0.568436	0.626856	0.631505	0.629062	0.609798	0.572485	0.630834	0.600446	0.475353	0.53516	0.572686	0.553615
TRI2619	0.621428	0.64382	0.595231	0.565925	0.529665	0.619194	0.599227	0.609166	0.601983	0.588074	0.607711	0.626671	0.631139	0.628879	0.631322	0.613887	0.631566	0.60885	0.582946	0.598777	0	0.510269	0.508606	0.56032	0.615953	0.601535	0.631383	0.594843	0.478822	0.625318	0.590361	0.596265	0.510495	0.597748	0.562924	0.626487	0.643402	0.622913	0.599805	0.612883	0.617389	0.603005	0.500673	0.512977	0.586501	0.577239	0.5901	0.551526	0.576438
TRI2656	0.613824	0.630285	0.572552	0.546125	0.50496	0.619194	0.587943	0.607648	0.591533	0.595748	0.598263	0.606443	0.605871	0.61514	0.593871	0.604153	0.605426	0.603771	0.548235	0.561623	0.510269	0	0.562377	0.588859	0.632845	0.578438	0.618821	0.580166	0.54344	0.624456	0.558048	0.556321	0.53408	0.560113	0.49464	0.615703	0.642803	0.591077	0.61326	0.603388	0.631322	0.593352	0.481388	0.537027	0.584924	0.522936	0.535519	0.508985	0.546125
TRI2679	0.619194	0.640103	0.598327	0.572686	0.535448	0.615077	0.601535	0.608407	0.603771	0.593158	0.608724	0.646029	0.645015	0.636061	0.639922	0.616015	0.648051	0.612003	0.586763	0.616015	0.508606	0.562377	0	0.53631	0.611059	0.6177	0.625134	0.633696	0.396109	0.62618	0.604153	0.603324	0.438451	0.597103	0.586763	0.640103	0.644955	0.641304	0.614012	0.626303	0.617139	0.601599	0.49464	0.482985	0.585713	0.587943	0.620374	0.526969	0.58387
TRI2889	0.626241	0.635879	0.58466	0.571745	0.534872	0.596781	0.585713	0.57897	0.589578	0.583474	0.575436	0.621738	0.625749	0.5962	0.620994	0.591143	0.624703	0.591533	0.599997	0.540385	0.56032	0.588859	0.53631	0	0.612192	0.583078	0.627837	0.57897	0.496194	0.621985	0.585647	0.565244	0.559563	0.614389	0.596265	0.625011	0.631932	0.567012	0.599034	0.603516	0.594001	0.588009	0.546829	0.565517	0.571341	0.598841	0.609734	0.571677	0.552572
TRI3126	0.599869	0.60409	0.609419	0.611059	0.552711	0.623284	0.631871	0.632236	0.633027	0.639742	0.629124	0.551386	0.55715	0.627899	0.608344	0.634242	0.556805	0.642084	0.633453	0.627899	0.615953	0.632845	0.611059	0.612192	0	0.640223	0.640463	0.645254	0.601535	0.616265	0.652078	0.635758	0.61664	0.666095	0.652491	0.617825	0.610113	0.631993	0.634	0.64995	0.627163	0.637753	0.629796	0.614952	0.594066	0.646088	0.655141	0.640283	0.628818
TRI3242	0.627837	0.601663	0.603069	0.599356	0.544855	0.575904	0.541168	0.576038	0.545067	0.567555	0.585384	0.607838	0.600639	0.562719	0.605808	0.55639	0.598005	0.573962	0.592249	0.581293	0.601535	0.578438	0.6177	0.583078	0.640223	0	0.605871	0.568504	0.61194	0.613762	0.562992	0.560869	0.625688	0.634849	0.580033	0.563061	0.57356	0.583078	0.570194	0.56504	0.562308	0.567216	0.596523	0.610681	0.572149	0.580696	0.566944	0.598134	0.606506
TRI3438	0.664533	0.558393	0.627347	0.650127	0.597683	0.601023	0.587157	0.591598	0.585647	0.600639	0.589447	0.635697	0.633331	0.595683	0.619132	0.621738	0.632906	0.59749	0.633331	0.649238	0.631383	0.618821	0.625134	0.627837	0.640463	0.605871	0	0.559907	0.633453	0.410896	0.610113	0.629062	0.636424	0.619132	0.644059	0.613322	0.609987	0.592508	0.607964	0.585647	0.612757	0.620498	0.630651	0.630773	0.593936	0.641424	0.626303	0.641964	0.633939
TRI3492	0.650364	0.632845	0.593936	0.601407	0.569451	0.596006	0.584133	0.586763	0.583672	0.564426	0.577306	0.631322	0.630773	0.591793	0.627776	0.618136	0.63181	0.576104	0.605998	0.563403	0.594843	0.580166	0.633696	0.57897	0.645254	0.568504	0.559907	0	0.627347	0.579834	0.576372	0.573627	0.626426	0.602878	0.584133	0.596394	0.616015	0.50328	0.58696	0.588794	0.59749	0.593742	0.596006	0.618821	0.578438	0.588728	0.581028	0.618261	0.541595
TRI3511	0.617576	0.638537	0.589774	0.570127	0.532709	0.612695	0.594454	0.603835	0.597361	0.596006	0.607077	0.636666	0.637693	0.630102	0.649476	0.611248	0.641124	0.606697	0.568368	0.625072	0.478822	0.54344	0.396109	0.496194	0.601535	0.61194	0.633453	0.627347	0	0.6312	0.603771	0.612443	0.418507	0.590882	0.587681	0.642504	0.654435	0.64585	0.619878	0.616015	0.612255	0.591273	0.425531	0.469732	0.58466	0.592249	0.616765	0.539387	0.567284
TRI3513	0.655258	0.581425	0.616015	0.628266	0.571408	0.598263	0.58827	0.606062	0.587026	0.598906	0.605363	0.622171	0.62149	0.602686	0.640824	0.610429	0.617949	0.600639	0.644	0.631627	0.625318	0.624456	0.62618	0.621985	0.616265	0.613762	0.410896	0.579834	0.6312	0	0.627592	0.625565	0.637813	0.635758	0.645075	0.600959	0.595619	0.606443	0.606125	0.592898	0.612569	0.619443	0.634485	0.635697	0.582616	0.63059	0.622542	0.62796	0.637391
TRI3526	0.637511	0.616515	0.5801	0.603005	0.557634	0.603388	0.588532	0.590621	0.592768	0.584199	0.593028	0.626364	0.630834	0.612066	0.618448	0.593677	0.624394	0.589251	0.580763	0.583474	0.590361	0.558048	0.604153	0.585647	0.652078	0.562992	0.610113	0.576372	0.603771	0.627592	0	0.549007	0.611311	0.596006	0.565585	0.624209	0.635879	0.595296	0.577372	0.591598	0.603197	0.602686	0.576372	0.592573	0.595425	0.540813	0.530101	0.58466	0.584858
TRI3564	0.605871	0.633817	0.574029	0.578438	0.527772	0.584792	0.571475	0.567962	0.576372	0.573761	0.566129	0.591923	0.601279	0.581293	0.592573	0.583144	0.601087	0.570059	0.584133	0.540243	0.596265	0.556321	0.603324	0.565244	0.635758	0.560869	0.629062	0.573627	0.612443	0.625565	0.549007	0	0.624086	0.614138	0.555628	0.588074	0.600703	0.559082	0.573425	0.568571	0.596716	0.5801	0.579236	0.618945	0.560045	0.540741	0.538101	0.58591	0.570666
TRI3570	0.611248	0.635697	0.598134	0.565721	0.538816	0.635697	0.612757	0.61514	0.616078	0.59749	0.611311	0.648823	0.647814	0.645492	0.649298	0.618199	0.64989	0.609671	0.585384	0.63248	0.510495	0.53408	0.438451	0.559563	0.61664	0.625688	0.636424	0.626426	0.418507	0.637813	0.611311	0.624086	0	0.60358	0.597876	0.647695	0.661514	0.641124	0.630529	0.624148	0.619194	0.607267	0.51155	0.445765	0.592833	0.604663	0.63321	0.553824	0.542234
TRI3631	0.626303	0.64591	0.613009	0.592833	0.586567	0.633514	0.629613	0.635818	0.631993	0.625442	0.642264	0.653906	0.65737	0.646088	0.626856	0.644059	0.658598	0.638417	0.525946	0.569451	0.597748	0.560113	0.597103	0.614389	0.666095	0.634849	0.619132	0.602878	0.590882	0.635758	0.596006	0.614138	0.60358	0	0.478903	0.669669	0.667308	0.627285	0.640103	0.639019	0.652727	0.619443	0.576505	0.591012	0.626794	0.523451	0.58466	0.591858	0.609608
TRI3633	0.600126	0.652609	0.568639	0.523819	0.530827	0.63321	0.622047	0.628328	0.62618	0.625626	0.624209	0.607077	0.609798	0.641724	0.58116	0.627531	0.608217	0.630102	0.476889	0.431727	0.562924	0.49464	0.586763	0.596265	0.652491	0.580033	0.644059	0.584133	0.587681	0.645075	0.565585	0.555628	0.597876	0.478903	0	0.649653	0.661572	0.599484	0.624456	0.62704	0.63727	0.609103	0.516269	0.593028	0.610807	0.332267	0.47145	0.533503	0.604854
TRI3831	0.637693	0.605363	0.617077	0.623778	0.549638	0.55715	0.569586	0.557703	0.572216	0.563607	0.54266	0.568301	0.557427	0.512452	0.604281	0.556113	0.561897	0.534224	0.63491	0.619878	0.626487	0.615703	0.640103	0.625011	0.617825	0.563061	0.613322	0.596394	0.642504	0.600959	0.624209	0.588074	0.647695	0.669669	0.649653	0	0.431727	0.585187	0.536094	0.534944	0.57356	0.578105	0.624887	0.654259	0.533719	0.640223	0.634849	0.642444	0.634667
TRI3839	0.639802	0.611626	0.629368	0.636545	0.564495	0.536381	0.565857	0.563949	0.565653	0.564767	0.566469	0.580962	0.571812	0.530536	0.62661	0.571071	0.574699	0.555212	0.641724	0.627101	0.643402	0.642803	0.644955	0.631932	0.610113	0.57356	0.609987	0.616015	0.654435	0.595619	0.635879	0.600703	0.661514	0.667308	0.661572	0.431727	0	0.602878	0.534152	0.55285	0.572014	0.581624	0.646267	0.653847	0.536525	0.646505	0.639501	0.657428	0.644119
TRI3842	0.652137	0.62661	0.587943	0.610681	0.558944	0.586632	0.594325	0.574833	0.593871	0.570666	0.581822	0.601343	0.606379	0.577172	0.600062	0.592963	0.601215	0.589186	0.618323	0.568436	0.622913	0.591077	0.641304	0.567012	0.631993	0.583078	0.592508	0.50328	0.64585	0.606443	0.595296	0.559082	0.641124	0.627285	0.599484	0.585187	0.602878	0	0.583804	0.589839	0.592833	0.606443	0.614576	0.636242	0.576705	0.594325	0.591403	0.617638	0.522936
TRI3874	0.626426	0.609734	0.595942	0.633635	0.552084	0.517088	0.540385	0.526677	0.541026	0.523598	0.542873	0.601791	0.590882	0.531986	0.608787	0.544289	0.594195	0.506331	0.623839	0.626856	0.599805	0.61326	0.614012	0.599034	0.634	0.570194	0.607964	0.58696	0.619878	0.606125	0.577372	0.573425	0.630529	0.640103	0.624456	0.536094	0.534152	0.583804	0	0.500827	0.553407	0.563334	0.608091	0.624703	0.547744	0.622109	0.611688	0.618572	0.606823
TRI3881	0.630834	0.612506	0.613009	0.628266	0.549988	0.512902	0.54704	0.520353	0.547111	0.513352	0.514626	0.613197	0.604917	0.53717	0.621056	0.561418	0.607774	0.43324	0.620126	0.631505	0.612883	0.603388	0.626303	0.603516	0.64995	0.56504	0.585647	0.588794	0.616015	0.592898	0.591598	0.568571	0.624148	0.639019	0.62704	0.534944	0.55285	0.589839	0.500827	0	0.560594	0.554657	0.604026	0.61614	0.556251	0.614764	0.613322	0.616827	0.618136
TRI3925	0.623963	0.618261	0.606697	0.625442	0.561486	0.561075	0.567216	0.566129	0.565789	0.549848	0.579635	0.612569	0.607077	0.545137	0.609671	0.568368	0.602303	0.558944	0.635455	0.629062	0.617389	0.631322	0.617139	0.594001	0.627163	0.562308	0.612757	0.59749	0.612255	0.612569	0.603197	0.596716	0.619194	0.652727	0.63727	0.57356	0.572014	0.592833	0.553407	0.560594	0	0.530101	0.617389	0.63181	0.560388	0.630102	0.623284	0.61994	0.604281
TRI3926	0.620498	0.634364	0.609608	0.614514	0.557634	0.578505	0.576505	0.581822	0.576038	0.566129	0.587681	0.613197	0.609987	0.579103	0.617326	0.583606	0.608534	0.565653	0.61514	0.609798	0.603005	0.593352	0.601599	0.588009	0.637753	0.567216	0.620498	0.593742	0.591273	0.619443	0.602686	0.5801	0.607267	0.619443	0.609103	0.578105	0.581624	0.606443	0.563334	0.554657	0.530101	0	0.590882	0.612632	0.581955	0.609987	0.613322	0.593417	0.595554
TRI3964	0.618074	0.639742	0.563881	0.568097	0.527042	0.61395	0.59807	0.600639	0.600446	0.58545	0.59852	0.626548	0.629062	0.625934	0.614514	0.605172	0.630102	0.601087	0.552432	0.572485	0.500673	0.481388	0.49464	0.546829	0.629796	0.596523	0.630651	0.596006	0.425531	0.634485	0.576372	0.579236	0.51155	0.576505	0.516269	0.624887	0.646267	0.614576	0.608091	0.604026	0.617389	0.590882	0	0.532709	0.587943	0.526019	0.559013	0.490341	0.579103
TRI3987	0.625503	0.632967	0.604981	0.565108	0.523525	0.621552	0.593028	0.617451	0.595554	0.594713	0.603261	0.643761	0.641544	0.629246	0.646981	0.615765	0.645671	0.610744	0.580299	0.630834	0.512977	0.537027	0.482985	0.565517	0.614952	0.610681	0.630773	0.618821	0.469732	0.635697	0.592573	0.618945	0.445765	0.591012	0.593028	0.654259	0.653847	0.636242	0.624703	0.61614	0.63181	0.612632	0.532709	0	0.563881	0.592768	0.619505	0.546759	0.545137
TRI4013	0.625503	0.606506	0.585713	0.587026	0.479786	0.527042	0.555212	0.559357	0.557219	0.550338	0.537242	0.56708	0.568504	0.525946	0.604535	0.576505	0.569519	0.559701	0.603962	0.600446	0.586501	0.584924	0.585713	0.571341	0.594066	0.572149	0.593936	0.578438	0.58466	0.582616	0.595425	0.560045	0.592833	0.626794	0.610807	0.533719	0.536525	0.576705	0.547744	0.556251	0.560388	0.581955	0.587943	0.563881	0	0.59897	0.612632	0.603133	0.577906
TRI403	0.601279	0.65367	0.574163	0.540741	0.527918	0.621923	0.60676	0.617451	0.611248	0.607521	0.619753	0.610744	0.612066	0.643761	0.603005	0.610744	0.609356	0.62248	0.512827	0.475353	0.577239	0.522936	0.587943	0.598841	0.646088	0.580696	0.641424	0.588728	0.592249	0.63059	0.540813	0.540741	0.604663	0.523451	0.332267	0.640223	0.646505	0.594325	0.622109	0.614764	0.630102	0.609987	0.526019	0.592768	0.59897	0	0.447145	0.542944	0.599869
TRI4041	0.635334	0.634606	0.585516	0.592314	0.547462	0.619381	0.61238	0.618634	0.615953	0.601215	0.613197	0.587419	0.586829	0.637813	0.587157	0.619815	0.589251	0.620684	0.561486	0.53516	0.5901	0.535519	0.620374	0.609734	0.655141	0.566944	0.626303	0.581028	0.616765	0.622542	0.530101	0.538101	0.63321	0.58466	0.47145	0.634849	0.639501	0.591403	0.611688	0.613322	0.623284	0.613322	0.559013	0.619505	0.612632	0.447145	0	0.558806	0.603388
TRI4042	0.629368	0.640523	0.598649	0.586829	0.545631	0.625442	0.604281	0.609861	0.607267	0.591012	0.612317	0.62894	0.626426	0.635516	0.614576	0.597941	0.629796	0.611563	0.576772	0.572686	0.551526	0.508985	0.526969	0.571677	0.640283	0.598134	0.641964	0.618261	0.539387	0.62796	0.58466	0.58591	0.553824	0.591858	0.533503	0.642444	0.657428	0.617638	0.618572	0.616827	0.61994	0.593417	0.490341	0.546759	0.603133	0.542944	0.558806	0	0.581028
TRI4056	0.632723	0.64585	0.58387	0.555212	0.526458	0.626364	0.603452	0.60904	0.603898	0.596394	0.613009	0.61851	0.61994	0.62025	0.621985	0.623716	0.620622	0.613009	0.599869	0.553615	0.576438	0.546125	0.58387	0.552572	0.628818	0.606506	0.633939	0.541595	0.567284	0.637391	0.584858	0.570666	0.542234	0.609608	0.604854	0.634667	0.644119	0.522936	0.606823	0.618136	0.604281	0.595554	0.579103	0.545137	0.577906	0.599869	0.603388	0.581028	0
TRI4081	0.637391	0.62025	0.61539	0.614514	0.542234	0.541239	0.567758	0.573291	0.570262	0.566537	0.56918	0.565108	0.556113	0.525579	0.611688	0.566469	0.558668	0.58387	0.630956	0.61005	0.626426	0.618261	0.630224	0.606823	0.599677	0.553476	0.61539	0.600062	0.628634	0.603324	0.628328	0.582748	0.64394	0.658949	0.639922	0.480187	0.478983	0.595942	0.560457	0.569991	0.55549	0.589643	0.620994	0.639561	0.516939	0.63497	0.633817	0.631261	0.639802
TRI4116	0.62796	0.625995	0.607648	0.637089	0.562377	0.533575	0.55977	0.551316	0.559838	0.559357	0.561897	0.597232	0.590295	0.52124	0.610365	0.559701	0.592314	0.575302	0.624271	0.619505	0.619567	0.613699	0.633574	0.599869	0.634182	0.56224	0.602941	0.590035	0.628818	0.613762	0.609482	0.573358	0.642084	0.649238	0.635152	0.527772	0.535951	0.566605	0.534656	0.551944	0.560526	0.570599	0.612946	0.631139	0.536884	0.632358	0.637149	0.6312	0.612192
TRI4126	0.61614	0.604663	0.5801	0.613511	0.496271	0.514999	0.521536	0.536955	0.521905	0.523745	0.526458	0.575503	0.565449	0.502362	0.593158	0.540884	0.567555	0.522642	0.596974	0.602047	0.589708	0.570734	0.599805	0.565585	0.610618	0.535088	0.591012	0.560251	0.590621	0.591208	0.584002	0.551526	0.605617	0.618697	0.609734	0.525946	0.528647	0.562856	0.498516	0.50435	0.543865	0.555628	0.578372	0.592054	0.498747	0.601343	0.598327	0.601919	0.58827
TRI4130	0.637451	0.611311	0.613071	0.656373	0.564154	0.542873	0.569856	0.56265	0.571408	0.56918	0.557358	0.586435	0.579502	0.503357	0.599933	0.58288	0.582748	0.569519	0.612695	0.627408	0.62316	0.60866	0.633939	0.609419	0.637209	0.566333	0.597554	0.581888	0.635637	0.617763	0.600831	0.570666	0.646862	0.638236	0.636121	0.525433	0.538673	0.566741	0.529011	0.559563	0.564358	0.58063	0.620808	0.626118	0.526458	0.630407	0.625565	0.626671	0.600254
TRI4141	0.632602	0.602175	0.608027	0.629796	0.549498	0.494951	0.533431	0.5247	0.534656	0.535016	0.516641	0.598906	0.592638	0.521093	0.614138	0.554171	0.59413	0.499364	0.606887	0.629368	0.61994	0.613573	0.616328	0.596652	0.631627	0.563881	0.581359	0.577772	0.620312	0.599291	0.584594	0.561966	0.622604	0.638236	0.624024	0.529956	0.521388	0.567555	0.489555	0.474867	0.555559	0.570869	0.618821	0.614451	0.528355	0.612569	0.606316	0.635576	0.605235
TRI4148	0.636303	0.616265	0.615015	0.624703	0.549147	0.539102	0.555836	0.520205	0.556182	0.532925	0.515522	0.606633	0.597876	0.541737	0.62118	0.549217	0.599612	0.466278	0.620002	0.630529	0.61326	0.615265	0.613762	0.608976	0.635092	0.574766	0.5962	0.577572	0.61564	0.589512	0.596781	0.577706	0.610807	0.652019	0.625195	0.53853	0.546829	0.576104	0.505113	0.454234	0.542163	0.554796	0.609987	0.611626	0.548446	0.618634	0.629185	0.623654	0.603771
TRI4171	0.640223	0.628083	0.612946	0.638658	0.553546	0.513127	0.558393	0.527626	0.559288	0.549918	0.517683	0.59749	0.587419	0.507318	0.607077	0.554588	0.590752	0.53953	0.625503	0.629246	0.619691	0.610933	0.623901	0.590426	0.626118	0.575235	0.601279	0.584397	0.625011	0.608471	0.607964	0.573358	0.632541	0.637028	0.623531	0.537314	0.533792	0.579768	0.511399	0.528719	0.561349	0.584331	0.61282	0.610429	0.528647	0.617202	0.620994	0.631078	0.62538
TRI4545	0.623654	0.616328	0.603197	0.630163	0.548797	0.534008	0.530972	0.543015	0.529738	0.529083	0.550827	0.612003	0.604344	0.540813	0.622233	0.546759	0.600318	0.506407	0.614201	0.628144	0.608534	0.604726	0.626978	0.599997	0.636	0.555351	0.595877	0.579236	0.613322	0.597619	0.595942	0.579369	0.627285	0.637391	0.632236	0.547111	0.539102	0.597297	0.501825	0.505037	0.556666	0.573022	0.606125	0.61907	0.553546	0.620436	0.619505	0.627899	0.615453
TRI4549	0.651192	0.655082	0.561006	0.567012	0.541453	0.611814	0.597426	0.599869	0.597748	0.583606	0.596716	0.603643	0.609545	0.592963	0.603005	0.601599	0.605681	0.604408	0.595748	0.476647	0.598198	0.57577	0.636121	0.519983	0.640463	0.572955	0.636	0.481068	0.62894	0.633757	0.568165	0.544006	0.636424	0.595554	0.564154	0.615703	0.626671	0.443948	0.600575	0.60479	0.594778	0.589708	0.596781	0.628573	0.582946	0.56128	0.556943	0.599034	0.400169
TRI4551	0.630956	0.596458	0.601599	0.614639	0.56803	0.586435	0.587747	0.584331	0.590035	0.59413	0.593936	0.600639	0.594519	0.586107	0.599227	0.591598	0.592508	0.588205	0.626917	0.600382	0.631444	0.620002	0.62998	0.593742	0.61489	0.558599	0.581822	0.587091	0.641124	0.576305	0.599741	0.569924	0.641064	0.648348	0.612129	0.580895	0.588336	0.586041	0.584002	0.579369	0.591208	0.610807	0.628634	0.641244	0.580498	0.614764	0.611059	0.641184	0.622975
TRI4563	0.599484	0.595877	0.565517	0.563471	0.445333	0.565653	0.561966	0.564972	0.565585	0.552572	0.558462	0.548025	0.552711	0.577039	0.576505	0.573828	0.550967	0.5749	0.580696	0.559838	0.56224	0.55715	0.567148	0.553546	0.524847	0.552572	0.612946	0.573493	0.56265	0.592054	0.554588	0.531262	0.579303	0.608091	0.56918	0.567691	0.577439	0.56891	0.563949	0.577572	0.566944	0.582351	0.541026	0.578438	0.511625	0.542731	0.546477	0.579436	0.561692
TRI4940	0.626364	0.644657	0.583078	0.58545	0.55977	0.597426	0.622295	0.608787	0.62618	0.60904	0.602494	0.612757	0.617202	0.598391	0.606823	0.61664	0.615515	0.616515	0.567012	0.527115	0.601791	0.546829	0.615077	0.599869	0.648705	0.579103	0.632115	0.573224	0.612695	0.637511	0.56504	0.553685	0.62618	0.561623	0.451173	0.603707	0.617763	0.585844	0.598391	0.611122	0.601087	0.585779	0.560869	0.624024	0.586895	0.49464	0.537958	0.559838	0.605363
TRI5262	0.627347	0.632723	0.581624	0.599356	0.545984	0.6218	0.600126	0.595748	0.603516	0.592508	0.593352	0.602494	0.60243	0.619629	0.591923	0.596845	0.604663	0.610744	0.584133	0.547181	0.594454	0.562103	0.614075	0.577239	0.647398	0.566197	0.621676	0.580033	0.612192	0.613887	0.545208	0.553824	0.633392	0.587091	0.508758	0.611185	0.613385	0.587026	0.599805	0.611751	0.612757	0.611122	0.580299	0.60904	0.58466	0.510721	0.522273	0.567487	0.595231
TRI5304	0.647576	0.604535	0.571273	0.602111	0.548165	0.613887	0.609734	0.615265	0.613197	0.598391	0.614702	0.622047	0.621862	0.630651	0.623901	0.611814	0.621428	0.618945	0.59426	0.588597	0.5901	0.573425	0.596071	0.601983	0.640042	0.571543	0.610239	0.596716	0.602367	0.609798	0.494795	0.550128	0.62118	0.593028	0.579701	0.627285	0.635273	0.608724	0.611688	0.620312	0.620436	0.615328	0.572888	0.604535	0.598005	0.487664	0.475272	0.592249	0.596845
TRI5310	0.639802	0.654553	0.539387	0.578239	0.545208	0.601471	0.610239	0.59852	0.610302	0.603643	0.597426	0.607394	0.609356	0.605617	0.607141	0.614952	0.60866	0.608407	0.60885	0.540884	0.61238	0.577572	0.62998	0.588401	0.630102	0.601471	0.639922	0.573828	0.630712	0.624271	0.591598	0.573022	0.636605	0.600767	0.55292	0.61564	0.614827	0.578771	0.605871	0.604599	0.612317	0.597039	0.593482	0.641004	0.591143	0.550548	0.578172	0.591598	0.580895
TRI5315	0.641184	0.509514	0.611185	0.62845	0.584133	0.601279	0.594843	0.607521	0.598005	0.615953	0.603261	0.629001	0.627347	0.594001	0.616515	0.610996	0.622109	0.617638	0.612443	0.633027	0.618697	0.613824	0.635516	0.605617	0.651783	0.573224	0.554241	0.590556	0.62538	0.561897	0.607711	0.612066	0.631322	0.630956	0.612192	0.618074	0.626794	0.618448	0.614639	0.597361	0.571947	0.624209	0.608154	0.625872	0.589643	0.613197	0.592963	0.625195	0.619443
TRI5325	0.627653	0.608217	0.562992	0.583936	0.512902	0.589186	0.576906	0.594519	0.581491	0.567216	0.589512	0.608913	0.610744	0.589643	0.613071	0.581756	0.612443	0.589774	0.552502	0.567012	0.563539	0.541666	0.560113	0.560251	0.629613	0.537099	0.605681	0.582351	0.563812	0.608913	0.496969	0.537528	0.591077	0.582682	0.55791	0.609987	0.621552	0.585384	0.571341	0.590426	0.591728	0.588467	0.547181	0.567352	0.562308	0.530174	0.508909	0.562514	0.576104
TRI5332	0.631566	0.628879	0.585121	0.592833	0.54704	0.611626	0.593223	0.618883	0.597812	0.574498	0.605617	0.620684	0.624579	0.613573	0.62796	0.603452	0.625626	0.600895	0.559838	0.584002	0.563129	0.552362	0.561897	0.570329	0.63497	0.563949	0.625195	0.595942	0.566673	0.632967	0.511625	0.578372	0.582417	0.592898	0.575703	0.630956	0.643342	0.609608	0.596265	0.609419	0.60243	0.601279	0.560251	0.551526	0.588794	0.576639	0.572014	0.558393	0.585779
TRI5342	0.630163	0.640704	0.568233	0.563334	0.53903	0.624148	0.607901	0.610681	0.611626	0.596652	0.614514	0.592443	0.595231	0.63181	0.585384	0.609356	0.593223	0.618261	0.550897	0.516939	0.577906	0.481708	0.622913	0.593288	0.664533	0.561692	0.634182	0.580962	0.619443	0.6312	0.540385	0.558944	0.624456	0.560937	0.449977	0.629552	0.641124	0.575904	0.609608	0.616265	0.634364	0.599291	0.511625	0.607648	0.60676	0.482187	0.484973	0.49921	0.590426
TRI5386	0.628144	0.644478	0.59852	0.604408	0.572216	0.61851	0.595037	0.625195	0.598841	0.612129	0.63406	0.624394	0.629246	0.624148	0.603324	0.613448	0.629918	0.620436	0.560251	0.563198	0.596329	0.586304	0.599163	0.597232	0.66227	0.568165	0.635334	0.599933	0.61238	0.643701	0.563881	0.582351	0.627101	0.592249	0.527115	0.632541	0.628573	0.622728	0.602686	0.630651	0.612695	0.614326	0.591533	0.612883	0.59942	0.538816	0.563607	0.599741	0.604408
TRI5425	0.628266	0.614764	0.607204	0.623098	0.53853	0.575703	0.564631	0.592314	0.566605	0.581822	0.569856	0.575636	0.569789	0.550058	0.622047	0.575503	0.570397	0.588859	0.627776	0.612695	0.629001	0.615015	0.625688	0.598777	0.618883	0.54436	0.62087	0.60695	0.627531	0.604726	0.60549	0.592573	0.628573	0.653788	0.636303	0.546054	0.557289	0.6115	0.561966	0.583606	0.56538	0.585844	0.617264	0.626303	0.535663	0.629368	0.626364	0.62316	0.618634
TRI5438	0.637994	0.630956	0.626426	0.602622	0.573828	0.606823	0.59023	0.621118	0.591728	0.600575	0.622295	0.63733	0.64388	0.631505	0.61005	0.628818	0.642384	0.609166	0.595554	0.601919	0.57235	0.571543	0.56803	0.606443	0.64817	0.612757	0.620622	0.614389	0.580498	0.617077	0.600639	0.610365	0.586238	0.582021	0.569789	0.644836	0.647754	0.628634	0.619194	0.624148	0.630163	0.622047	0.573157	0.575034	0.61564	0.577572	0.602814	0.590947	0.62248
TRI5645	0.638356	0.636786	0.605681	0.601343	0.561075	0.624579	0.605172	0.60657	0.607648	0.603516	0.612317	0.642623	0.644119	0.633088	0.644418	0.606125	0.645731	0.609924	0.606823	0.634303	0.5117	0.564085	0.507166	0.583012	0.625442	0.612129	0.641964	0.618634	0.510193	0.642983	0.610176	0.621862	0.510872	0.616453	0.61238	0.639802	0.641544	0.642084	0.614702	0.630895	0.635516	0.615202	0.550687	0.505037	0.599677	0.613009	0.633939	0.56429	0.591012
TRI5692	0.630651	0.640223	0.598841	0.583078	0.551735	0.602686	0.595231	0.611814	0.59852	0.573895	0.602111	0.628634	0.628818	0.621118	0.640884	0.590491	0.631688	0.591143	0.593547	0.596845	0.551595	0.558944	0.544572	0.567284	0.628205	0.597297	0.633453	0.599997	0.542305	0.632054	0.579568	0.594325	0.546195	0.611374	0.607901	0.628205	0.624209	0.615202	0.604281	0.608976	0.616515	0.607077	0.551735	0.537886	0.581491	0.607014	0.611248	0.561212	0.563198
TRI6094	0.622171	0.635516	0.607141	0.581491	0.545137	0.614952	0.593028	0.594195	0.595683	0.588859	0.605681	0.635334	0.636242	0.625318	0.642324	0.5962	0.637632	0.592703	0.603197	0.626057	0.498979	0.557841	0.498207	0.576572	0.619318	0.612066	0.634303	0.617576	0.48727	0.633757	0.606823	0.603324	0.50595	0.607204	0.606125	0.635395	0.633878	0.631871	0.595554	0.62248	0.614012	0.606697	0.539316	0.494017	0.585844	0.606506	0.620746	0.553337	0.582021
TRI6148	0.624394	0.641064	0.581888	0.586632	0.541311	0.604599	0.585976	0.603452	0.589578	0.560182	0.606697	0.61664	0.61994	0.617513	0.621985	0.583672	0.618261	0.589578	0.566469	0.585647	0.563198	0.550198	0.568639	0.594195	0.642504	0.572014	0.635273	0.597941	0.577106	0.634606	0.523745	0.559632	0.579701	0.599677	0.584397	0.607901	0.61664	0.601023	0.594519	0.5962	0.602367	0.602494	0.560457	0.578172	0.581227	0.580829	0.583144	0.561486	0.579768
[truncated: 27 more columns]
